# Supplementary material for: The Evaluation of FGFR1, FGFR2 and FOXO1 in Orofacial Cleft Tissue
Source: Children (Basel). 2022 Apr 6;9(4):516. doi: 10.3390/children9040516 (PMC9032315; doi:10.3390/children9040516)
Supplement: Supplementary file 1 [file children-09-00516-s001.zip]

Archive with 1 entries (1 files):
- children-1634484-supplementary.pdf
